# Supplementary material for: Odontostomatological Traits in North-Eastern Italy’s Isolated Populations: An Epidemiological Cross-Sectional Study
Source: J Clin Med. 2023 Apr 6;12(7):2746. doi: 10.3390/jcm12072746 (PMC10095173; doi:10.3390/jcm12072746)
Supplement: Supplementary file 1 [file jcm-12-02746-s001.zip]

Archive with 1 entries (1 files):
- jcm-2274586-supplementary.pdf
